# Supplementary material for: Housing Systems Affect Eggshell Lightness and Free Amino Acid Contents of Egg Albumen in Tosa-Jidori Chickens: A Preliminary Research
Source: Animals (Basel). 2023 Jun 1;13(11):1837. doi: 10.3390/ani13111837 (PMC10251838; doi:10.3390/ani13111837)
Supplement: Supplementary file 1 [file animals-13-01837-s001.zip]

Archive with 1 entries (1 files):
- animals-2364265-supplementary.pdf
